# Supplementary material for: Pharmacogenetics polygenic response score predicts outcomes in aspirin-treated stroke patients
Source: Front Pharmacol. 2025 Apr 1;16:1519383. doi: 10.3389/fphar.2025.1519383 (PMC12023276; doi:10.3389/fphar.2025.1519383)
Supplement: Supplementary file 1 [file DataSheet1.xlsx]

## Sheet: Table S1
Table S1. Characteristics of Studied SNPs with Hardy-Weinberg Equilibrium (HWE) Results
SNP ID	Chromosome	Position		Gene	Functional Annotation	Alleles		A（n）	B（n）	Allele Frequency	AA（n）	AA Genotype Frequencies	AB（n）	AB Genotype Frequencies	BB（n）	BB Genotype Frequencies	χ²	HWE p-value
		Start	End			Ref	Alt
rs1045642	chr7	87138645	87138645	ABCB1	exonic	A	G	717	807	0.529528	203	0.245169	311	0.375604	248	0.299517	24.9281	3.86302e-06
rs1057910	chr10	96741053	96741053	CYP2C9	exonic	A	C	1603	53	0.0320048	775	0.93599	53	0.0640097	0	0	0.905138	0.635992
rs1128503	chr7	87179601	87179601	ABCB1	exonic	A	G	1109	547	0.330314	369	0.445652	371	0.448068	88	0.10628	0.135248	0.934612
rs13059232	chr3	119521055	119521055	NR1I2	intronic	T	C	668	988	0.596618	138	0.166667	392	0.47343	298	0.359903	0.223039	0.894474
rs1330344	chr9	125131688	125131688	MRRF;PTGS1	intergenic	C	T	633	1023	0.617754	113	0.136473	407	0.491546	308	0.371981	1.37964	0.501667
rs1371097	chr3	152552190	152552190	P2RY1	upstream	C	T	1172	484	0.292271	415	0.501208	342	0.413043	71	0.0857488	0.00206586	0.998968
rs16863323	chr3	151060068	151060068	MED12L;P2RY12	intronic	C	T	885	767	0.464286	199	0.240338	487	0.588164	140	0.169082	28.3383	7.0213e-07
rs1799853	chr10	96702047	96702047	CYP2C9	exonic	C	T	1655	1	0.000603865	827	0.998792	1	0.00120773	0	0	0.000302297	0.999849
rs20417	chr1	186650321	186650321	PACERR	ncRNA_exonic	C	G	1552	104	0.0628019	730	0.881643	92	0.111111	6	0.00724638	2.60647	0.271651
rs2046934	chr3	151057642	151057642	MED12L;P2RY12	intronic	G	A	288	1368	0.826087	17	0.0205314	254	0.306763	557	0.672705	3.78566	0.150645
rs2317676	chr17	45388283	45388283	THCAT158	ncRNA_intronic	A	G	1322	334	0.201691	529	0.638889	264	0.318841	35	0.0422705	0.0808805	0.960367
rs4148727	chr7	87342766	87342766	RUNDC3B	intronic	A	G	1482	174	0.105072	660	0.797101	162	0.195652	6	0.00724638	1.34783	0.509708
rs5918	chr17	45360730	45360730	ITGB3	exonic	T	C	1647	5	0.00302663	821	0.991546	5	0.00603865	0	0	0.0076126	0.996201
rs776746	chr7	99270539	99270539	CYP3A5	splicing	C	T	1192	464	0.280193	427	0.5157	338	0.408213	63	0.076087	0.119338	0.942076
rs9859538	chr3	151090963	151090963	MED12L;P2RY12	intronic	G	A	1428	226	0.136638	627	0.757246	174	0.210145	26	0.031401	9.689	0.00787154
HWE p-value: p-value from Hardy-Weinberg Equilibrium test, indicating whether the genotype frequencies are consistent with HWE expectations.
AA: Homozygous genotype with two reference alleles (AA).
AB: Heterozygous genotype with one reference allele and one alternative allele (AB).
BB: Homozygous genotype with two alternative alleles (BB).

## Sheet: Table S2
Table S2. Physiological and Biochemical Characteristics of Carriers and Non-Carriers of rs1045642and rs1371097 in the Adverse Prognosis Group
Characteristic	Carriers (rs1371097/rs1045642)		Non-Carriers (rs1045642 GG and rs1371097 CC）		P
Number of cases,n	700		128		-
-	Mean	SD	Mean	SD	-
Age (years)	74.4561	13.1395	73.2592	11.8374	0.447736
Body Mass Index (BMI, kg/m²)	24.176	3.59776	24.4555	3.59824	0.466609
Admission NIHSS score, Median	6.31579	7.41176	6.51309	6.59743	0.479319
Laboratory indicators	-	-	-	-	-
White Blood Cell count (WBC, ×10⁹/L)	8.15185	2.58842	7.78245	2.79896	0.480353
Red Blood Cell count (RBC, ×10¹²/L)	4.32074	0.619847	4.36799	0.646766	0.483119
Platelet count (PLT, ×10⁹/L)	215.241	72.0833	218.49	69.5846	0.367845
C-Reactive Protein (CRP, mg/L)	19.8083	41.4955	16.1092	28.1131	0.481921
Neutrophil Count(NEUT#, ×10⁹/L)	6.065	2.67094	5.53284	2.57423	0.482277
Lymphocyte Count(LYMPH#, ×10⁹/L)	1.49148	0.606606	1.57348	0.980042	0.483982
Creatinine (Cr, mg/dL)	75.6727	23.23	76.0122	65.2232	0.345293
Uric Acid (UA, mg/dL)	342.842	117.275	315.604	104.47	0.492933
Fasting Plasma Glucose (FPG, mg/dL)	7.76491	3.8954	7.62676	3.30826	0.479005
Glycated Hemoglobin (HbA1c, %)	7.10351	1.7718	7.02872	1.90834	0.480733
Triglycerides (TG, mg/dL)	1.71877	1.86133	1.53766	1.18182	0.485162
Total Cholesterol (CHOL, mg/dL)	4.70333	1.42441	4.85583	1.2789	0.482403
High-Density Lipoprotein cholesterol (HDL-c, mg/dL)	1.06614	0.301832	1.11829	0.287513	0.484798
Low-Density Lipoprotein cholesterol (LDL-c, mg/dL)	3.04316	0.959827	3.15874	0.899641	0.483413
Homocysteine (Hcy, µmol/L)	20.6724	14.4011	19.5036	13.7635	0.46965
AA Inhibition Rate(%)	68.3833	22.7108	68.5581	24.8314	0.405427
Non-Carriers: Individuals in the adverse prognosis group who do not carry any risk alleles for rs1045642 and rs1371097, that is, those with the GG genotype for rs1045642 and the CC genotype for rs1371097.
Carriers: Individuals in the adverse prognosis group who carry at least one risk allele for either rs1045642 or rs1371097.

## Sheet: Table S3 (male)
Table S3. Characteristics of Baseline Clinical Data According to Prognosis Group in Males
Characteristic	Favorable prognosis group		Adverse prognosis group		P
Number of cases,n	274	SD/%	265	SD/%	-
Age (years)	64.0255	10.1145	69.7358	11.6972	2.70672e-09
Body Mass Index (BMI, kg/m²)	24.0869	3.28422	24.1069	3.14509	0.94369
Medical history, n (%)
Hypertension,	199	72.6277	189	71.3208	0.735515
Diabetes	71	25.9124	90	33.9623	0.041214
Coronary heart disease	22	8.0292	29	10.9434	0.247835
Stroke	46	16.7883	69	26.0377	0.00878152
Smoking	191	69.708	170	64.1509	0.170239
Admission NIHSS score, Median (IQR)	3.0438	3.27689	6.16226	6.854	7.5087e-11
TOAST classification, n (%)					0.00442335
Large artery atherosclerosis	114	41.6058	136	51.3208
Cardioembolic	10	3.64964	19	7.16981
Small artery occlusion	138	50.365	99	37.3585
Other etiology	1	0.364964	5	1.88679
Unknown etiology	11	4.0146	6	2.26415
Medication during hospitalization, n (%)					0.546723
Aspirin	70	25.5474	78	29.434
Aspirin + Clopidogrel	196	71.5328	178	67.1698
Aspirin + Other	8	2.91971	9	3.39623
Statins medication	251	91.6058	246	92.8302	0.868812
Laboratory indicators,Mean ± SD
White Blood Cell count (WBC, ×10⁹/L)	8.07224	3.02131	7.54422	2.30401	0.0294099
Red Blood Cell count (RBC, ×10¹²/L)	4.50882	0.610361	4.61865	0.550769	0.0360359
Platelet count (PLT, ×10⁹/L)	218.873	68.0644	221.562	62.359	0.646915
C-Reactive Protein (CRP, mg/L)	16.557	30.0489	9.55498	15.9175	0.00136646
Neutrophil Count(NEUT#, ×10⁹/L)	5.77751	2.72118	5.07239	2.22405	0.00170442
Lymphocyte Count(LYMPH#, ×10⁹/L)	1.60118	1.11311	1.7459	0.666553	0.08065
Creatinine (Cr, mg/dL)	83.3983	75.371	78.2466	50.5769	0.388021
Uric Acid (UA, mg/dL)	328.292	109.716	336.915	97.6241	0.348766
Fasting Plasma Glucose (FPG, mg/dL)	7.48	3.40437	6.97908	3.03032	0.0740841
Glycated Hemoglobin (HbA1c, %)	6.99694	1.88263	6.70912	1.68637	0.0623913
Triglycerides (TG, mg/dL)	1.66803	1.49657	1.56579	0.980702	0.351823
Total Cholesterol (CHOL, mg/dL)	4.86159	1.31536	4.70196	1.12006	0.131769
High-Density Lipoprotein cholesterol (HDL-c, mg/dL)	1.08542	0.279195	1.08554	0.259868	0.995954
Low-Density Lipoprotein cholesterol (LDL-c, mg/dL)	3.16538	0.895512	3.07339	0.850796	0.223983
Homocysteine (Hcy, µmol/L)	20.5462	13.2872	19.3065	11.5191	0.258
AA Inhibition Rate(%)	70.4919	21.7766	67.0467	23.6462	0.170604

## Sheet: Table S4 (female)
Table S4. Characteristics of Baseline Clinical Data According to Prognosis Group in Females
Characteristic	Favorable prognosis group		Adverse prognosis group		P
Number of cases,n	115	SD/%	174	SD/%	-
Age (years)	69.4174	11.9318	79.0172	10.1881	1.88538e-11
Body Mass Index (BMI, kg/m²)	24.3137	3.70527	24.9467	4.20313	0.201854
Medical history, n (%)
Hypertension,	95	82.6087	142	81.6092	0.82859
Diabetes	41	35.6522	67	38.5057	0.623563
Coronary heart disease	16	13.913	31	17.8161	0.378819
Stroke	17	14.7826	42	24.1379	0.0534506
Smoking	7	6.08696	10	5.74713	0.904342
Admission NIHSS score, Median (IQR)	3.17391	3.46982	6.98276	6.44629	3.75219e-10
TOAST classification, n (%)					0.193176
Large artery atherosclerosis	54	46.9565	94	54.023
Cardioembolic	14	12.1739	25	14.3678
Small artery occlusion	35	30.4348	48	27.5862
Other etiology	3	2.6087	3	1.72414
Unknown etiology	9	7.82609	4	2.29885
Medication during hospitalization, n (%)					0.290749
Aspirin	41	35.6522	76	43.6782
Aspirin + Clopidogrel	71	61.7391	96	55.1724
Aspirin + Other	3	2.6087	2	1.14943
Statins medication	107	93.0435	162	93.1034	0.632547
Laboratory indicators,Mean ± SD
White Blood Cell count (WBC, ×10⁹/L)	7.31143	2.84657	7.47857	2.32624	0.613884
Red Blood Cell count (RBC, ×10¹²/L)	4.30276	0.557919	4.14744	0.630117	0.0343612
Platelet count (PLT, ×10⁹/L)	217.314	71.1663	216.887	72.5308	0.961824
C-Reactive Protein (CRP, mg/L)	10.4605	23.9297	16.6258	30.3374	0.0633644
Neutrophil Count(NEUT#, ×10⁹/L)	4.93781	2.62639	5.34708	2.37059	0.195135
Lymphocyte Count(LYMPH#, ×10⁹/L)	1.75971	0.784351	1.50673	0.601715	0.00524808
Creatinine (Cr, mg/dL)	64.3444	23.6853	64.1081	19.4563	0.936567
Uric Acid (UA, mg/dL)	306.01	106.514	305.738	100.408	0.983315
Fasting Plasma Glucose (FPG, mg/dL)	7.55125	3.44336	7.89279	3.34742	0.409703
Glycated Hemoglobin (HbA1c, %)	7.10191	2.01174	7.10161	1.90337	0.998977
Triglycerides (TG, mg/dL)	1.63637	0.940318	1.3992	0.866082	0.0323835
Total Cholesterol (CHOL, mg/dL)	5.03575	1.37223	4.79713	1.27408	0.140239
High-Density Lipoprotein cholesterol (HDL-c, mg/dL)	1.18973	0.260735	1.15109	0.301208	0.249916
Low-Density Lipoprotein cholesterol (LDL-c, mg/dL)	3.24611	0.975327	3.1108	0.926754	0.242878
Homocysteine (Hcy, µmol/L)	15.6924	8.50467	18.3301	14.5539	0.0569314
AA Inhibition Rate(%)	64.1845	23.8298	65.6964	27.8907	0.712803

## Sheet: Table S5（male）
Table S5: Characteristics of genotype data according to prognosis group in Males
SNPs	Ref/Alt	Favorable prognosis group(n=274)			Adverse prognosis group(n=265)				Genotype(P)
		AA(%)	AB(%)	BB(%)	AA(%)	AB(%)	BB(%)	Allele(P)	Dominant	Additive	Recessive
rs1045642	A>G	75(27.37)	86(31.39)	90(32.85)	64(24.15)	116(43.77)	63(23.77)	0.34696	0.438084	0.00686131	0.0220699
rs1057910	A>C	252(91.97)	22(8.03)	0(0)	251(94.72)	14(5.28)	0(0)	0.277966	0.269532	-	-
rs1128503	A>G	119(43.43)	125(45.62)	30(10.95)	116(43.77)	125(47.17)	24(9.06)	0.745307	1	0.757736	0.556517
rs13059232	T>C	48(17.52)	126(45.99)	100(36.5)	42(15.85)	128(48.3)	95(35.85)	0.913282	0.686246	0.821279	0.946822
rs1330344	C>T	33(12.04)	153(55.84)	88(32.12)	41(15.47)	127(47.92)	97(36.6)	0.908136	0.302596	0.16799	0.314344
rs1371097	C>T	137(50.00)	116(42.34)	21(7.66)	124(46.79)	113(42.64)	28(10.57)	0.305625	0.510062	0.463717	0.306918
rs16863323	C>T	60(21.90)	166(60.58)	47(17.15)	67(25.28)	153(57.74)	45(16.98)	0.602603	0.423156	0.656944	1
rs1799853	C>T	274(100.00)	0(0)	0(0)	265(100)	0(0)	0(0)	-	-	-	-
rs20417	C>G	246(89.78)	26(9.49)	2(0.73)	228(86.04)	35(13.21)	2(0.75)	0.254705	0.229421	0.394228	1
rs2046934	G>A	5(1.82)	78(28.47)	191(69.71)	3(1.13)	82(30.94)	180(67.92)	0.87305	0.757575	0.678384	0.723408
rs2317676	A>G	172(62.77)	91(33.21)	11(4.01)	167(63.02)	82(30.94)	16(6.04)	0.777034	1	0.517376	0.379412
rs4148727	A>G	221(80.66)	53(19.34)	0(0)	213(80.38)	50(18.87)	2(0.75)	0.855571	1	0.352546	0.464057
rs5918	T>C	270(98.54)	4(1.46)	0(0)	262(98.87)	1(0.38)	0(0)	0.394889	0.393781	-	-
rs776746	C>T	144(52.55)	111(40.51)	19(6.93)	132(49.81)	111(41.89)	22(8.3)	0.49517	0.581746	0.744108	0.662661
rs9859538	G>A	211(77.01)	55(20.07)	8(2.92)	203(76.6)	57(21.51)	4(1.51)	0.820549	1	0.512163	0.417441

## Sheet: Table S6（female）
Table S6: Characteristics of genotype data according to prognosis group in Females
SNPs	Ref/Alt	Favorable prognosis group(n=115)			Adverse prognosis group(n=174)				Genotype(P)
		AA(%)	AB(%)	BB(%)	AA(%)	AB(%)	BB(%)	Allele(P)	Dominant	Additive	Recessive
rs1045642	A>G	23(20)	40(34.78)	41(35.65)	41(23.56)	69(39.66)	54(31.03)	0.328933	0.69451	0.55335	0.340912
rs1057910	A>C	109(94.78)	6(5.22)	0(0)	163(93.68)	11(6.32)	0(0)	0.894086	0.892453	-	-
rs1128503	A>G	51(44.35)	54(46.96)	10(8.7)	83(47.7)	67(38.51)	24(13.79)	0.898005	0.660632	0.237145	0.258483
rs13059232	T>C	16(13.91)	55(47.83)	44(38.26)	32(18.39)	83(47.7)	59(33.91)	0.331082	0.401075	0.54767	0.528177
rs1330344	C>T	11(9.57)	48(41.74)	56(48.7)	28(16.09)	79(45.4)	67(38.51)	0.0491715	0.157464	0.129623	0.11108
rs1371097	C>T	72(62.61)	38(33.04)	5(4.35)	82(47.13)	75(43.1)	17(9.77)	0.00759091	0.013828	0.0225863	0.140281
rs16863323	C>T	36(31.3)	65(56.52)	13(11.3)	36(20.69)	103(59.2)	35(20.11)	0.0262153	0.051427	0.0395791	0.0753592
rs1799853	C>T	114(99.13)	1(0.87)	0(0)	174(100)	0(0)	0(0)	0.834663	0.834522	-	-
rs20417	C>G	100(86.96)	14(12.17)	1(0.87)	156(89.66)	17(9.77)	1(0.57)	0.575257	0.605069	0.772254	1
rs2046934	G>A	2(1.74)	39(33.91)	74(64.35)	7(4.02)	55(31.61)	112(64.37)	0.818476	0.454384	0.529225	1
rs2317676	A>G	73(63.48)	39(33.91)	3(2.61)	117(67.24)	52(29.89)	5(2.87)	0.674081	0.593894	0.769723	1
rs4148727	A>G	86(74.78)	27(23.48)	2(1.74)	140(80.46)	32(18.39)	2(1.15)	0.308152	0.317986	0.512443	1
rs5918	T>C	115(100)	0(0)	0(0)	174(100)	0(0)	0(0)	-	-	-	-
rs776746	C>T	63(54.78)	40(34.78)	12(10.43)	88(50.57)	76(43.68)	10(5.75)	1	0.561452	0.16544	0.21341
rs9859538	G>A	88(76.52)	23(20)	4(3.48)	125(71.84)	39(22.41)	10(5.75)	0.312072	0.454121	0.568418	0.54887

## Sheet: Table S7 (male)
Table S7 The correlation between SNPs and unfavorable prognosis in ischemic stroke among male patients
	Genotype	Favorable prognosis group（n=274）		Adverse prognosis group（n=265）		Model1			Model2
		n	%	n	%	OR	95% CI	P	OR	95% CI	P
rs1045642	A-G
Dominant	AA	75	0.2737	64	0.2415	0.931001	[0.76, 1.14]	0.487358	0.928744	[0.76, 1.14]	0.475834
	GG+AG	176	0.7263	179	0.7585
Additive	AA	75	0.2737	64	0.2415	1.20826	[0.79, 1.85]	0.383199	1.16397	[0.76, 1.78]	0.485959
	AG	86	0.3139	116	0.4377
	GG	90	0.3285	63	0.2377
Recessive	AA+AG	161	0.6715	180	0.7623	0.659698	[0.45, 0.97]	0.0356822	0.665386	[0.45, 0.98]	0.0412437
	GG	90	0.3285	63	0.2377
rs1371097	C-T
Dominant	CC	137	0.5	124	0.4679	1.13755	[0.85, 1.52]	0.380075	1.18767	[0.89, 1.59]	0.246754
	TT+CT	137	0.5	141	0.5321
Additive	CC	137	0.5	124	0.4679	1.11503	[0.77, 1.62]	0.567681	1.16313	[0.8, 1.7]	0.433454
	CT	116	0.4234	113	0.4264
	TT	21	0.0766	28	0.1057
Recessive	CC+CT	253	0.9234	237	0.8943	1.37984	[0.72, 2.63]	0.328431	1.50414	[0.79, 2.88]	0.21717
	TT	21	0.0766	28	0.1057
Model 1: Adjusted for age, history of diabetes, history of prior stroke, TOAST classification, and admission NIHSS score.
Model 2: In addition to the variables in Model 1, Model 2 also includes adjustments for fasting blood glucose, red blood cell count, C-reactive protein (CRP), neutrophil count, and lymphocyte count. The history of diabetes is excluded from Model 2.

## Sheet: Table S8 (female)
Table S8 The correlation between SNPs and unfavorable prognosis in ischemic stroke among female patients
	Genotype	Favorable prognosis group（n=115）		Adverse prognosis group（n=174）		Model1			Model2
		n	%	n	%	OR	95% CI	P	OR	95% CI	P
rs1045642	A-G
Dominant	AA	23	0.2	41	0.2356	0.875504	[0.74, 1.04]	0.120215	0.878439	[0.74, 1.04]	0.130675
	GG+AG	81	0.8	123	0.7644
Additive	AA	23	0.2	41	0.2356	1.01674	[0.71, 1.45]	0.926698	1.00567	[0.71, 1.43]	0.97504
	AG	40	0.3478	69	0.3966
	GG	41	0.3565	54	0.3103
Recessive	AA+AG	63	0.6435	110	0.6897	0.659446	[0.48, 0.9]	0.00981895	0.664873	[0.48, 0.91]	0.011744
	GG	41	0.3565	54	0.3103
rs1371097	C-T
Dominant	CC	72	0.6261	82	0.4713	1.27542	[1.0, 1.62]	0.045888	1.30382	[1.03, 1.66]	0.0305186
	TT+CT	43	0.3739	92	0.5287
Additive	CC	72	0.6261	82	0.4713	1.29726	[0.95, 1.76]	0.0961587	1.32858	[0.98, 1.81]	0.071431
	CT	38	0.3304	75	0.431
	TT	5	0.0435	17	0.0977
Recessive	CC+CT	110	0.9565	157	0.9023	1.57451	[0.91, 2.73]	0.106624	1.6377	[0.94, 2.85]	0.0803777
	TT	5	0.0435	17	0.0977
Model 1: Adjusted for age, history of diabetes, history of prior stroke, TOAST classification, and admission NIHSS score.
Model 2: In addition to the variables in Model 1, Model 2 also includes adjustments for fasting blood glucose, red blood cell count, C-reactive protein (CRP), neutrophil count, and lymphocyte count. The history of diabetes is excluded from Model 2.

## Sheet: Table S9
sample ID	Gender (1 = Male, 2 = Female)	Age (years)	Antihypertensive Medications (0 = None, 1 = One, 2 = Two, 3 = Three or more)	Lipid-Lowering Medications (0 = None, 1 = Statins, 2 = Others)	Anticoagulant Medications (0 = None, 1 = Yes)	Sequelae of cerebral infarction (0 = No, 1 = Yes)	Sequelae of cerebral hemorrhage(0 = No, 1 = Yes)	Atrial Fibrillation (0 = No, 1 = Yes)	Hypertension (0 = No, 1 = Yes)	Diabetes Mellitus (0 = No, 1 = Yes)	Heart Failure (0 = No, 1 = Yes)	Coronary Heart Disease (0 = No, 1 = Yes)	Hyperlipidemia (0 = No, 1 = Yes)	Malignant Tumor (0 = No, 1 = Yes)	Renal Insufficiency (0 = No, 1 = Yes)
1	1	78	2	1	0	1	0	0	1	1	0	0	1	0	0
2	1	66	0	1	0	0	0	0	0	0	0	0	0	0	0
3	1	75	0	1	0	0	0	0	0	1	0	0	0	0	0
4	1	52	2	1	0	0	0	0	1	1	0	1	0	0	0
6	1	68	1	1	0	0	0	0	0	0	0	0	0	0	0
7	1	72	2	1	0	0	0	0	1	1	0	0	0	0	0
10	1	65	1	1	0	1	0	0	1	1	0	0	0	0	0
11	2	71	1	1	1	1	0	1	1	0	1	1	0	0	0
12	2	70	0	1	0	0	0	0	1	1	0	0	0	0	0
13	1	84	1	1	1	0	0	1	1	0	0	0	0	0	0
15	1	92	0	1	0	1	0	1	0	0	0	0	0	1	0
16	2	70	1	1	0	1	0	0	1	1	0	0	1	0	0
17	1	60	1	1	0	0	0	0	1	0	0	0	0	0	0
18	1	85	0	1	0	0	0	0	0	0	0	0	0	0	0
19	1	64	1	1	0	0	0	1	1	1	0	0	0	0	1
21	1	59	0	1	0	0	0	0	1	1	0	0	0	0	0
22	1	73	0	1	0	0	0	0	0	0	0	0	0	0	0
23	1	69	1	1	0	0	0	0	1	0	0	0	0	0	0
24	2	68	0	1	0	0	0	0	0	0	0	0	0	0	0
25	1	80	1	1	0	0	0	0	1	1	0	0	0	0	0
26	1	69	1	1	0	0	0	0	1	0	0	0	0	0	0
27	1	71	1	1	0	0	0	0	1	0	0	0	0	0	0
29	1	63	1	1	0	1	0	0	1	1	0	0	0	0	0
30	1	85	1	1	0	1	0	0	0	1	0	0	1	0	0
31	1	68	2	1	0	1	0	0	1	0	0	1	0	0	0
32	2	80	2	1	0	1	0	0	1	1	0	0	0	0	0
33	1	88	1	1	0	0	0	0	1	0	0	0	0	0	0
34	1	92	1	1	0	1	0	0	1	0	0	0	0	0	0
35	1	56	2	1	0	0	0	0	1	0	0	0	0	0	0
38	1	62	2	1	0	0	0	0	0	1	0	0	0	0	1
40	1	63	1	1	0	0	0	0	0	0	0	0	0	0	0
42	2	83	1	1	0	0	0	0	1	0	0	0	0	0	0
43	1	75	1	1	0	0	0	0	1	1	0	0	1	0	0
45	1	62	0	1	0	1	0	0	0	0	0	0	0	0	0
47	1	68	2	1	0	0	0	0	1	1	0	0	0	0	0
48	2	89	1	1	0	1	1	0	1	0	0	0	1	0	0
51	1	66	1	1	0	0	0	0	1	0	0	0	1	0	0
53	1	60	1	1	0	0	0	0	1	0	0	0	0	0	0
54	1	62	1	1	0	1	1	1	1	0	0	0	0	0	0
55	1	53	0	1	0	0	0	0	0	0	0	0	0	0	0
56	2	87	0	1	0	0	0	1	0	0	0	0	0	0	0
57	1	81	2	1	0	1	0	0	1	0	0	0	0	0	0
58	1	61	0	1	0	1	0	0	1	0	0	0	0	0	0
59	1	60	1	1	0	0	0	0	0	1	0	1	0	0	0
62	1	52	2	1	0	0	0	0	1	0	0	0	0	0	0
63	2	71	1	1	0	1	0	0	1	0	0	0	0	0	0
64	2	85	1	1	0	0	0	0	1	1	0	0	0	1	0
66	1	83	1	1	0	1	0	1	1	1	0	1	0	0	0
67	1	61	0	1	1	0	0	0	0	0	0	0	0	0	0
69	1	64	1	1	0	0	0	0	0	0	0	0	0	0	0
71	1	69	1	1	0	0	0	0	1	1	0	0	0	0	0
72	1	64	0	1	0	1	0	0	1	0	0	0	0	0	0
74	1	62	1	1	0	0	0	0	0	0	0	0	0	0	0
75	1	58	0	1	0	0	0	0	0	1	0	0	0	0	0
76	1	82	0	0	1	0	0	0	0	0	0	0	0	0	0
78	1	75	1	1	0	0	0	0	1	1	0	1	0	0	0
79	1	72	2	1	0	0	0	0	1	1	0	1	0	0	0
80	2	55	1	1	0	1	0	0	1	1	0	0	1	0	0
81	1	74	1	1	0	1	0	0	1	1	0	0	0	0	0
83	2	64	2	1	0	0	0	0	1	0	0	0	0	0	0
85	1	73	2	1	0	0	0	0	1	1	0	0	0	0	0
86	1	66	1	1	0	0	0	0	1	1	0	0	0	0	0
88	2	91	1	0	0	0	1	0	1	1	0	0	1	0	0
93	1	80	1	1	0	1	0	0	1	0	0	0	1	0	0
95	1	80	0	1	0	0	0	0	1	0	1	0	0	1	0
96	1	65	1	1	0	0	0	0	1	1	0	1	0	0	0
98	2	81	1	1	0	0	0	0	1	1	0	1	1	0	0
100	1	74	1	1	0	0	0	0	1	1	0	0	0	0	0
101	1	59	1	1	0	0	0	0	0	0	0	0	0	0	0
102	2	75	0	1	0	0	0	0	0	0	0	1	0	0	0
104	1	73	1	1	0	0	0	0	1	1	0	0	0	0	0
105	2	90	0	1	1	1	0	1	1	1	0	1	1	0	0
108	2	88	1	1	0	0	0	0	1	0	0	0	0	0	0
113	2	91	3	1	0	1	0	0	1	0	1	1	0	0	0
116	2	73	3	1	0	0	0	0	1	1	0	1	1	0	0
117	2	77	0	1	0	0	0	0	1	0	0	0	0	0	0
121	2	57	1	1	1	0	0	1	1	0	0	0	1	0	0
122	2	80	0	1	0	0	0	0	1	1	0	0	0	0	0
125	2	93	1	1	0	0	0	0	1	0	0	0	0	0	0
131	2	75	2	1	0	1	0	0	1	1	0	0	0	0	0
137	1	66	1	1	0	0	0	0	1	0	0	0	0	0	0
139	1	84	0	1	0	1	0	0	0	0	0	1	0	0	0
140	1	75	1	1	0	0	0	0	0	0	0	0	0	0	0
144	1	73	0	1	0	0	0	0	0	1	1	1	0	0	0
145	1	72	1	0	0	0	0	0	0	0	0	0	0	0	0
147	1	69	2	1	0	1	0	0	1	0	0	0	0	0	1
149	1	60	0	0	0	0	0	0	1	0	0	0	0	0	0
151	1	61	0	0	0	0	0	0	0	0	0	0	0	0	0
152	1	55	1	1	0	0	0	0	1	0	0	0	0	0	0
154	1	84	0	1	0	1	0	0	1	1	1	1	0	0	0
155	2	74	1	1	0	1	0	0	1	0	0	0	0	0	0
157	2	81	1	1	0	0	0	0	1	1	0	0	0	0	0
158	2	88	1	0	0	1	0	0	1	0	0	0	0	0	0
159	2	75	0	1	0	0	1	0	0	1	0	0	0	0	0
160	1	67	1	1	0	0	0	0	1	0	0	0	0	0	0
162	1	54	2	1	0	0	0	0	1	0	0	0	0	0	0
163	1	68	1	1	0	0	0	1	1	0	0	0	0	0	0
164	1	54	3	1	0	1	0	0	1	0	0	0	0	0	0
167	1	61	2	1	0	0	0	0	1	0	0	0	0	0	0
168	2	80	0	1	0	0	0	0	0	0	0	0	0	0	0
170	1	68	0	1	0	0	0	0	0	0	0	0	0	0	0
171	1	53	1	1	0	0	0	0	0	0	0	0	0	0	0
172	1	75	0	1	0	0	0	0	0	0	0	0	0	0	0
173	1	74	2	1	0	0	0	0	1	0	0	0	0	0	1
175	1	57	1	1	0	0	0	0	1	0	0	0	0	0	0
176	1	53	1	0	0	0	0	0	0	0	0	0	0	0	0
182	1	55	2	1	0	1	0	0	1	0	0	1	0	0	0
184	2	81	1	1	0	0	0	0	1	1	0	1	0	0	0
185	1	64	0	1	0	0	0	0	0	0	0	0	0	0	0
186	2	83	0	1	0	1	0	1	0	0	0	0	0	0	0
187	1	80	1	1	1	0	0	0	1	0	0	0	0	0	0
188	1	74	0	0	0	1	0	1	1	1	0	1	0	0	0
190	2	74	3	1	0	0	0	0	1	0	0	0	0	0	0
191	1	69	0	1	0	0	0	1	0	0	0	0	0	0	0
197	1	74	2	1	0	0	0	0	1	0	0	0	0	0	0
198	1	78	0	1	0	1	0	0	0	0	0	0	0	0	0
201	1	61	0	1	1	1	0	0	0	1	0	0	0	0	0
202	1	80	1	1	1	0	0	0	1	0	0	0	0	0	0
203	1	46	1	1	0	0	0	0	1	0	0	0	0	0	0
204	2	71	2	1	0	0	0	0	1	1	0	0	0	0	0
205	1	78	0	1	0	0	0	0	1	0	0	0	0	0	0
208	2	62	1	1	0	0	0	0	1	0	0	0	0	0	0
210	1	61	2	1	0	0	0	0	1	0	0	0	0	0	0
211	1	75	1	1	0	0	0	0	1	1	0	0	0	0	0
212	1	63	2	1	0	0	0	0	0	0	0	0	0	0	0
215	1	78	1	1	0	1	0	0	1	0	0	0	0	0	0
219	2	75	1	1	0	0	0	0	1	1	0	1	0	0	0
222	1	74	1	1	0	0	0	0	1	0	0	0	0	0	0
223	1	56	2	1	0	0	0	0	1	0	0	0	0	0	0
224	1	63	1	1	0	0	0	0	1	0	0	0	0	0	0
231	2	90	1	1	0	0	0	1	1	0	0	1	0	0	0
233	1	58	2	1	0	0	0	0	0	0	0	0	0	0	0
235	1	62	0	1	0	1	0	0	0	0	0	0	0	0	0
241	1	81	1	1	0	0	0	0	1	0	0	0	0	0	0
242	2	88	1	0	0	1	0	0	1	1	1	1	0	0	0
244	1	66	1	1	0	0	0	0	1	1	0	0	0	0	0
247	2	87	1	1	0	0	0	0	1	1	0	0	0	0	0
248	2	76	1	1	0	0	0	0	1	0	0	0	0	0	0
249	1	72	0	1	0	0	1	0	1	1	0	0	0	0	0
250	2	80	1	1	1	1	0	0	1	0	0	0	0	0	0
252	1	63	0	1	0	0	1	0	0	0	0	0	0	0	0
255	2	54	1	1	0	0	0	0	1	0	0	0	0	0	0
257	2	61	0	1	0	0	0	0	0	1	0	0	0	1	0
258	2	68	1	1	0	0	0	0	1	1	0	0	0	0	0
261	1	61	1	1	0	0	0	0	0	0	0	0	0	0	0
262	2	91	2	1	0	0	0	0	1	0	0	0	0	0	0
265	1	73	2	1	0	0	0	1	1	0	0	0	0	0	0
266	1	45	2	1	0	0	0	0	1	1	0	0	0	0	0
267	1	71	2	1	0	0	0	0	1	0	0	0	0	0	0
268	2	72	1	1	0	0	0	0	1	1	0	0	0	0	0
270	1	56	2	1	0	0	0	0	1	0	0	0	0	0	0
271	1	73	1	1	0	1	0	0	1	0	0	0	0	0	0
274	2	89	1	1	0	0	0	1	1	0	0	0	0	0	0
275	1	65	2	1	0	0	0	0	1	0	0	0	0	0	0
277	1	89	2	1	0	0	0	1	1	0	0	0	0	1	0
279	2	71	1	1	0	0	0	0	1	0	0	0	0	0	0
280	2	68	0	1	0	1	0	0	1	1	0	1	0	0	0
281	2	57	1	1	0	0	0	0	1	0	0	0	0	0	0
282	1	64	2	0	0	1	0	0	1	0	0	0	0	0	0
283	1	59	0	1	0	0	0	0	0	1	0	0	0	0	0
285	2	68	1	1	0	0	0	0	1	1	0	0	0	0	0
288	1	64	1	0	0	0	0	0	1	1	0	0	0	0	1
289	1	84	1	1	0	0	1	0	1	0	0	0	0	0	0
290	1	64	2	1	0	1	0	0	1	1	0	0	0	0	0
293	1	93	1	1	0	0	0	0	1	0	0	0	0	0	0
296	1	35	0	1	0	0	0	0	0	1	0	0	0	0	0
297	1	52	0	1	0	0	0	0	1	1	0	0	0	0	0
298	1	58	0	1	0	0	0	0	1	0	0	0	0	0	0
301	1	56	0	1	0	0	0	0	0	0	0	0	0	0	0
302	1	87	1	1	0	0	0	0	1	1	0	1	0	0	0
305	1	70	0	1	0	0	0	0	0	1	0	0	0	0	0
308	1	61	0	1	0	1	0	0	0	1	0	0	0	0	0
309	1	77	0	1	0	0	0	0	1	0	0	0	0	0	0
315	1	52	1	1	0	0	0	0	1	0	0	0	0	0	0
317	2	75	2	1	0	1	0	0	1	0	0	0	0	0	0
318	2	59	0	0	0	0	0	0	1	1	0	0	0	0	0
321	1	86	1	1	1	0	0	1	1	0	1	1	0	0	1
322	2	83	1	1	1	1	0	1	1	0	0	0	0	0	0
323	1	64	0	1	0	0	0	0	0	0	0	0	0	0	0
324	1	73	1	0	0	1	0	0	1	1	0	0	0	0	1
325	1	72	0	0	0	1	0	0	1	0	0	0	0	0	0
326	2	81	0	0	0	0	1	1	1	0	0	0	0	0	0
328	1	61	2	1	0	1	0	0	1	0	0	0	0	0	0
329	1	61	2	1	0	1	0	0	1	1	0	0	0	0	0
330	1	77	2	1	0	0	0	0	1	1	0	0	0	0	0
331	1	77	2	1	0	0	0	1	1	0	0	0	0	0	0
333	1	62	1	1	0	0	0	0	1	1	0	0	0	0	0
334	1	75	0	1	0	0	0	0	0	0	0	0	0	0	0
335	1	34	3	1	0	0	0	0	1	0	0	0	1	0	0
342	1	66	0	1	0	0	0	0	0	0	0	0	0	0	0
346	1	65	0	1	0	1	0	0	0	1	0	0	0	0	0
349	1	75	1	1	0	1	0	0	1	0	0	0	0	0	0
350	1	52	0	1	0	0	0	0	0	0	0	0	0	0	0
351	2	47	2	1	0	0	0	0	1	0	0	0	0	0	0
352	1	55	2	1	0	0	0	0	1	0	0	0	0	0	0
353	1	57	0	1	0	0	0	0	0	0	0	0	0	0	0
354	1	61	1	0	0	1	0	0	1	1	0	0	0	0	0
355	1	55	0	1	0	0	0	0	0	0	0	0	0	0	0
356	1	69	1	0	0	0	0	0	0	0	0	0	0	0	0
358	1	70	1	1	0	0	0	0	1	0	0	0	0	0	0
362	1	53	1	1	0	0	0	0	0	0	0	0	0	0	0
363	2	69	0	1	0	0	0	0	1	0	0	0	0	1	0
364	1	69	0	1	0	0	0	0	0	1	0	1	0	0	0
366	2	85	0	1	0	1	0	1	1	0	0	0	0	0	0
367	1	66	1	1	0	0	0	0	0	0	0	0	0	0	0
368	1	64	0	1	0	0	0	0	0	0	0	0	0	0	0
369	2	64	1	1	0	0	0	0	1	0	0	0	0	0	0
370	1	58	1	1	0	1	0	0	1	0	0	0	0	0	0
372	1	45	2	1	0	0	0	0	1	0	0	0	0	0	0
373	1	55	2	1	0	0	0	0	1	1	0	1	0	0	0
377	1	67	1	1	0	1	0	0	1	0	0	0	0	0	0
378	2	89	1	1	0	0	0	0	1	0	0	1	0	0	0
380	1	64	2	1	0	0	0	0	1	0	0	0	0	0	0
382	1	48	0	1	0	0	0	0	1	0	0	0	0	0	0
384	1	64	1	1	0	0	0	0	0	1	0	0	0	0	1
386	1	67	1	1	0	1	0	0	1	0	0	0	0	0	0
388	1	79	0	1	0	1	0	0	1	1	0	1	0	0	0
389	2	96	0	1	0	1	0	1	1	1	1	0	1	0	0
393	2	67	1	1	0	0	0	0	1	1	0	0	0	0	0
394	1	60	2	1	0	0	0	0	1	1	0	0	0	0	1
396	2	69	1	1	0	1	0	0	1	1	0	1	0	0	0
397	1	61	1	1	0	0	0	0	1	0	0	0	0	0	0
398	1	85	0	1	1	0	0	0	1	0	0	1	0	0	0
399	1	63	1	1	0	0	0	0	1	0	0	0	0	0	0
400	1	60	1	1	0	0	0	0	1	0	0	0	0	0	0
401	2	82	1	1	0	0	0	0	1	1	0	0	0	0	0
402	1	60	2	1	0	0	0	0	1	1	0	0	0	0	0
403	2	88	1	1	0	0	0	0	1	1	0	0	0	0	0
404	2	64	2	1	0	0	0	0	1	0	0	0	0	0	0
405	1	71	0	1	0	0	0	0	0	0	0	0	0	0	0
406	2	59	1	1	0	0	0	0	1	1	0	0	0	0	0
411	1	53	0	1	0	0	1	0	0	0	0	0	0	0	0
414	1	63	0	1	0	0	0	0	1	0	0	0	0	0	0
415	2	85	1	2	0	0	0	0	0	0	0	0	0	0	0
417	1	69	1	1	0	0	0	0	1	1	0	0	0	0	0
418	1	71	1	1	0	1	0	0	1	0	0	0	0	0	0
419	1	66	2	1	0	1	0	0	1	0	0	0	0	0	0
420	2	61	2	1	0	0	0	0	1	1	0	0	1	0	0
421	1	57	1	1	0	0	0	0	1	0	0	0	0	0	0
422	1	90	0	1	1	1	0	1	1	0	0	0	0	0	0
423	2	64	1	1	0	0	0	0	0	0	0	0	0	0	0
427	1	59	2	1	0	0	0	0	1	0	0	0	0	0	0
428	1	64	1	1	0	0	0	0	1	0	0	0	0	0	0
431	2	81	2	1	0	0	0	0	1	0	0	1	0	0	0
435	2	94	1	0	0	0	0	0	1	0	0	1	0	0	0
436	2	90	0	1	0	1	0	1	0	0	0	0	0	0	1
437	1	44	0	1	0	0	0	0	0	1	0	0	0	0	0
440	1	64	2	1	0	0	1	0	1	0	0	0	0	0	0
445	1	58	0	1	0	0	0	0	1	1	0	0	0	0	0
446	1	67	0	0	0	0	0	0	0	0	0	0	0	0	0
448	1	64	1	1	0	1	0	0	1	0	0	0	0	0	0
451	1	63	1	1	0	1	0	0	1	0	0	0	0	0	0
454	1	50	1	1	0	0	0	0	1	1	0	0	0	0	0
455	2	90	1	1	0	0	0	1	0	0	0	1	0	0	0
460	1	58	0	1	0	0	0	0	0	0	0	1	0	0	0
461	1	55	1	1	0	0	0	0	1	0	0	0	0	0	0
462	2	64	0	0	0	0	0	0	1	1	0	0	0	0	0
463	2	90	1	0	1	1	0	1	1	0	0	1	0	0	0
464	2	75	2	1	0	1	0	0	1	0	0	1	1	0	0
465	1	76	1	1	0	1	0	0	1	1	0	1	0	0	1
466	1	65	0	1	0	0	0	0	0	0	0	0	0	0	0
467	1	66	2	1	0	0	0	0	1	0	0	0	0	0	0
468	1	90	1	1	0	0	0	1	1	0	0	0	0	0	0
469	2	84	1	1	0	0	0	0	0	1	0	0	0	0	0
471	2	80	0	0	0	0	0	0	0	0	0	0	0	0	0
473	1	83	1	1	1	1	0	1	1	0	0	0	0	0	0
474	1	79	1	1	0	0	0	0	1	1	0	0	0	0	0
475	1	75	2	1	1	0	0	1	1	0	0	1	0	0	0
476	1	67	1	1	0	0	0	0	1	0	0	0	0	0	0
477	1	49	1	1	1	0	0	1	1	0	0	1	0	0	0
479	2	58	1	1	0	0	0	0	1	1	0	1	0	0	0
480	1	40	1	1	0	0	0	0	1	0	0	0	0	0	0
482	1	89	1	1	0	1	0	0	1	0	0	0	0	0	0
483	2	86	2	1	0	0	0	0	1	0	0	0	0	0	0
486	1	82	0	1	0	0	0	0	1	0	1	1	1	0	0
488	2	78	2	1	0	0	0	0	1	0	0	0	0	0	0
491	1	86	0	0	0	0	0	0	1	0	1	0	0	0	0
494	1	67	1	1	0	0	0	0	1	0	0	0	0	0	0
499	1	76	1	1	0	0	0	0	1	0	0	0	0	0	0
500	1	69	1	1	0	1	0	0	1	1	0	0	0	0	0
503	1	65	1	1	0	0	0	0	1	0	0	0	0	0	0
504	1	61	1	1	0	0	0	0	1	0	0	0	0	0	0
800	1	66	2	1	0	0	0	0	1	1	0	0	0	0	0
506	1	88	1	1	0	0	0	0	1	0	0	0	0	0	0
507	1	53	0	1	0	0	0	0	0	0	0	0	0	0	0
509	2	83	2	1	0	0	0	0	1	1	0	0	0	0	0
510	2	72	1	1	0	1	0	0	1	1	0	0	0	0	0
511	1	59	1	1	0	0	0	0	1	0	0	0	0	0	0
515	1	60	1	1	0	0	0	0	1	0	0	0	0	0	0
516	1	69	0	1	0	1	0	0	1	1	0	0	0	0	0
519	2	83	2	0	0	1	0	0	1	0	0	0	0	0	0
520	1	65	1	1	0	0	0	0	1	0	0	0	0	0	0
521	1	75	1	0	1	0	0	1	1	0	0	0	0	0	0
524	1	49	1	1	0	0	0	0	1	0	0	0	0	0	0
525	1	62	1	1	0	0	0	0	1	0	0	0	0	0	0
526	1	79	1	1	0	1	0	0	1	0	0	0	0	0	0
527	2	85	1	1	0	0	0	0	1	0	0	1	0	0	0
528	1	57	1	1	0	0	0	0	1	0	0	0	0	0	0
529	1	67	1	1	0	0	0	0	1	0	0	1	0	0	0
530	2	93	0	1	0	0	0	1	0	0	0	0	0	0	0
532	2	67	2	1	0	0	0	0	1	1	0	0	0	0	0
535	1	65	0	0	0	0	0	0	0	1	0	0	0	0	0
536	1	59	1	1	0	1	0	0	1	1	0	0	0	0	0
537	1	58	1	1	0	0	0	0	1	1	0	1	0	0	0
538	1	78	1	1	0	0	0	0	1	0	0	1	0	0	0
539	2	84	1	1	0	0	0	0	1	0	0	1	0	0	0
542	1	66	0	1	0	0	0	0	1	0	0	0	0	0	0
543	2	77	0	1	0	0	0	1	1	0	0	0	0	0	0
544	2	57	2	1	0	0	0	0	1	1	0	0	0	0	0
546	2	63	1	1	0	0	0	0	1	0	0	0	0	0	0
547	2	86	0	1	0	0	0	1	0	0	0	0	0	0	0
549	1	67	1	1	0	0	0	0	1	0	0	0	0	0	0
551	2	66	2	1	0	1	0	0	1	1	0	0	0	0	0
556	2	82	0	1	1	0	0	1	0	0	0	0	0	0	0
558	1	52	2	1	0	0	0	0	1	0	0	0	0	0	0
559	1	65	0	1	0	0	0	0	1	1	0	0	0	0	0
564	1	39	1	1	0	0	0	0	1	1	0	0	0	0	0
565	2	85	1	1	1	0	0	0	1	0	0	0	0	0	0
566	2	57	1	1	0	0	0	0	1	0	0	0	0	0	0
567	1	68	0	1	0	0	0	0	0	0	0	0	0	0	0
569	2	56	0	1	0	0	0	0	0	0	0	0	0	0	0
570	2	84	1	1	0	0	0	0	1	1	0	0	0	0	0
573	2	49	1	1	0	1	0	0	1	1	0	0	0	0	0
575	2	60	1	1	0	1	0	0	1	0	0	0	0	0	0
578	2	64	1	1	0	0	0	0	1	1	0	0	0	0	0
580	1	51	0	1	1	0	0	0	0	1	0	0	0	0	0
581	1	83	2	1	0	1	0	0	1	1	0	0	0	0	0
582	1	85	1	0	0	0	0	0	1	0	0	0	0	0	0
584	1	69	2	1	0	1	0	0	1	1	0	0	0	0	0
585	2	70	1	1	0	0	1	0	1	0	0	0	0	0	0
587	1	54	0	0	0	0	0	0	0	0	0	0	0	0	0
588	1	59	1	1	0	1	0	0	1	1	0	0	0	0	0
589	2	66	0	1	1	0	1	1	1	1	0	1	0	0	0
590	1	72	1	1	0	1	0	0	1	0	0	0	0	0	0
591	1	60	2	1	0	1	0	0	1	1	0	1	0	0	0
592	1	49	1	1	0	0	0	0	1	0	0	0	0	0	0
593	2	91	2	1	0	1	0	0	1	0	0	0	0	0	0
594	2	80	1	1	0	1	0	0	1	0	0	0	0	0	0
595	1	53	1	1	0	0	0	0	1	0	0	0	0	0	0
596	1	87	0	1	0	0	0	0	0	0	0	0	0	0	0
598	1	58	1	1	0	0	0	0	1	0	0	0	0	0	0
603	2	91	1	1	0	0	0	0	1	0	0	0	0	0	0
604	1	65	1	1	0	0	0	0	1	0	0	0	0	0	0
605	1	89	1	0	0	0	0	0	0	0	0	1	0	0	0
606	1	50	2	1	0	0	0	0	1	1	0	0	0	0	0
608	2	90	1	1	0	0	0	0	1	0	0	0	0	0	0
609	1	86	0	1	0	0	0	0	1	0	0	0	0	0	0
610	2	54	2	1	0	0	0	0	1	0	0	0	0	0	0
611	1	72	0	1	0	0	0	0	1	0	0	0	0	0	0
614	1	56	2	0	0	0	0	0	1	0	0	0	0	0	0
615	1	60	1	1	0	0	0	0	1	0	0	0	0	0	0
617	2	66	2	1	0	0	0	0	1	0	0	0	0	0	0
622	1	81	0	1	0	0	0	0	0	0	0	0	0	0	0
623	1	50	1	0	0	0	0	0	1	1	0	0	0	0	0
624	1	60	1	1	0	1	0	0	1	0	0	0	0	0	0
635	1	42	1	1	0	0	0	0	1	1	0	0	0	0	0
636	1	69	0	1	0	0	0	0	0	0	0	0	0	0	0
637	1	70	0	1	0	1	0	0	1	1	0	0	0	0	0
638	2	78	1	1	1	0	0	1	1	0	0	0	0	0	0
639	2	91	1	1	0	0	0	1	1	1	0	0	0	0	0
640	1	81	2	1	0	0	0	0	1	0	0	0	0	0	1
641	2	93	1	1	0	0	0	0	1	0	0	1	0	0	0
644	1	42	0	1	0	0	0	0	1	1	0	0	0	0	0
647	2	70	0	1	0	0	0	0	1	0	0	0	0	0	0
649	1	49	1	1	0	0	0	0	1	0	0	0	0	0	0
652	1	79	1	1	0	0	0	0	0	0	0	0	0	0	0
654	1	70	0	1	0	0	0	0	1	0	0	0	0	0	0
656	2	64	1	1	0	0	0	0	1	0	0	0	0	0	0
657	1	65	1	1	1	0	0	0	1	0	0	0	0	0	0
662	2	82	1	1	0	0	1	0	1	0	0	0	0	0	0
663	1	81	1	1	0	0	0	0	1	1	0	0	0	0	0
665	1	89	2	1	0	1	0	0	1	0	0	0	0	0	0
667	1	63	1	1	0	0	0	0	1	0	0	0	0	0	0
668	2	91	1	1	0	1	0	1	1	1	0	0	0	0	0
670	1	60	1	1	0	1	0	0	1	0	0	1	0	0	0
671	1	68	2	1	0	0	0	0	1	0	0	0	0	0	0
672	1	72	3	1	0	1	0	0	1	1	0	0	0	0	1
675	2	79	1	1	0	1	1	0	1	0	1	1	0	0	0
677	1	62	1	1	0	0	0	0	0	1	0	0	0	0	0
680	1	54	2	1	0	1	0	0	1	0	0	0	1	0	0
681	1	64	0	1	0	0	0	0	1	1	0	0	0	0	0
687	1	53	0	1	0	1	0	0	1	0	0	0	0	0	0
689	1	68	1	1	0	0	0	0	1	0	0	0	0	0	0
690	2	85	2	1	0	1	0	0	1	0	0	0	0	0	0
692	2	85	0	1	0	0	0	0	0	0	0	0	0	0	0
693	1	52	1	1	0	0	0	0	1	1	0	0	0	0	0
694	2	74	2	1	0	0	0	0	1	1	0	0	0	0	0
695	2	54	1	1	0	0	0	0	1	0	0	0	0	0	0
697	2	60	0	1	0	0	0	0	1	1	0	0	0	1	0
698	1	61	1	1	0	1	0	0	1	0	0	1	0	0	0
701	1	36	1	0	0	0	0	0	1	0	0	0	0	0	0
703	2	78	0	1	0	0	0	0	0	0	0	0	0	0	0
704	1	66	1	1	0	0	0	0	1	0	0	0	0	0	0
705	2	82	0	1	0	0	0	1	0	0	0	0	0	0	0
706	2	86	0	1	0	0	0	1	1	0	1	1	0	0	0
707	1	83	0	1	0	1	0	0	1	0	0	1	0	0	0
710	2	83	2	1	0	1	0	0	1	0	0	0	0	0	0
711	2	81	1	1	0	1	0	0	1	1	0	0	0	0	0
713	1	76	1	1	0	0	0	0	1	0	0	0	0	0	0
714	1	46	2	1	0	0	0	0	1	0	0	0	0	0	0
716	1	68	1	1	0	0	0	0	0	0	0	0	0	0	0
718	2	70	2	1	0	1	1	0	1	0	0	0	0	0	0
721	1	82	0	1	0	1	0	0	1	0	0	0	0	0	0
722	2	66	2	1	0	0	0	0	1	1	0	0	0	0	0
723	2	76	1	1	0	0	0	0	1	1	0	0	0	0	0
724	1	80	1	1	0	0	0	0	1	1	0	1	0	0	0
726	1	78	1	1	0	0	0	0	0	0	0	0	0	0	0
727	1	58	3	1	0	0	0	0	1	0	0	0	1	0	0
729	2	66	1	1	0	1	0	0	1	0	0	1	0	0	0
730	2	74	1	1	0	0	0	0	1	1	0	0	0	0	0
735	1	55	0	1	0	0	0	0	0	0	0	0	0	0	0
737	2	60	1	1	0	0	0	0	1	0	0	0	0	0	0
738	1	76	1	1	0	0	0	0	1	1	0	0	0	0	0
739	2	80	1	1	0	1	0	0	1	1	0	0	0	0	0
740	2	62	1	1	0	0	0	0	1	0	0	0	0	0	0
742	1	60	3	1	0	0	0	0	1	1	0	0	0	0	0
743	1	42	0	1	0	0	0	0	0	0	0	0	0	0	0
744	1	69	1	1	0	0	0	0	1	1	0	0	0	0	0
747	1	64	1	0	0	0	0	0	1	0	0	0	0	0	0
748	2	81	1	1	0	0	0	0	1	0	0	0	0	0	0
754	2	78	0	1	0	0	0	0	1	1	0	0	0	0	0
756	2	82	1	1	0	0	0	0	1	0	0	0	0	0	0
759	1	73	2	1	0	0	0	0	0	0	0	0	0	0	0
761	1	77	1	1	0	0	0	0	1	1	0	0	0	0	0
763	2	74	2	1	0	1	0	0	1	0	0	0	0	0	0
766	1	64	2	1	0	0	1	0	1	1	0	0	0	0	0
767	1	62	2	1	0	1	0	0	1	0	0	0	0	0	0
769	2	64	1	1	0	0	0	0	0	0	0	0	0	0	0
771	1	41	1	1	0	0	0	0	1	0	0	0	0	0	0
774	2	89	1	1	0	0	0	0	1	1	0	0	0	0	0
775	2	84	2	1	0	1	0	0	1	0	1	1	0	0	0
776	1	56	1	1	0	0	0	0	0	0	0	0	0	0	0
777	2	82	1	1	0	0	0	1	1	1	0	1	0	0	0
779	1	82	1	1	1	0	0	0	1	0	0	0	0	0	0
780	1	59	0	1	0	0	0	0	1	1	0	1	0	0	0
781	2	50	1	1	0	0	0	0	1	1	0	0	0	0	0
782	1	58	3	0	0	0	0	0	1	0	0	0	0	0	0
784	1	60	2	1	0	1	0	0	1	0	0	0	0	0	0
786	2	85	1	1	0	0	0	0	1	0	0	1	0	0	0
787	1	64	1	1	0	0	0	0	0	0	0	0	0	0	0
791	1	54	0	1	0	0	0	0	0	0	0	0	1	0	0
793	2	88	1	1	0	0	0	0	1	0	0	0	0	0	0
794	2	66	0	1	0	0	0	0	0	0	0	0	0	0	0
795	1	57	2	1	0	0	0	0	1	0	0	0	0	0	0
796	2	77	0	1	0	0	0	1	1	0	0	1	0	0	0
797	2	83	1	1	0	0	0	1	1	0	0	0	0	0	0
800	1	68	0	1	0	0	0	0	1	1	0	0	1	0	1
801	1	77	1	1	0	0	0	0	1	0	0	0	0	0	0
803	1	56	2	1	0	0	0	0	0	0	0	0	0	0	0
804	1	66	1	1	0	1	0	0	1	1	0	0	0	0	0
807	2	62	3	0	0	0	0	0	1	1	0	0	0	0	0
809	1	54	2	1	0	0	0	0	1	0	0	0	0	0	0
810	1	90	1	1	0	0	0	0	1	0	0	0	0	0	0
814	1	77	0	1	0	0	0	0	0	1	0	0	0	0	0
815	1	79	1	1	0	0	0	0	1	1	0	0	0	1	0
816	2	65	2	1	0	1	0	0	1	0	0	0	0	0	0
819	1	73	1	1	0	0	0	0	1	0	0	0	0	0	0
820	1	80	2	1	0	0	0	0	1	0	1	0	0	0	1
821	2	64	2	1	0	0	0	0	1	0	0	0	0	0	0
822	2	84	1	1	0	0	0	0	1	0	0	0	0	0	0
825	1	81	1	1	0	0	0	0	1	0	0	0	0	0	0
826	1	62	1	1	0	0	0	0	1	0	0	0	0	0	1
829	2	85	0	1	0	0	0	0	1	0	0	1	0	0	0
830	1	70	1	0	0	0	0	0	1	0	0	0	0	0	0
831	2	65	1	1	0	0	0	0	1	1	0	0	0	0	0
832	2	82	0	1	0	0	0	0	0	0	0	0	0	0	0
834	1	57	0	0	0	0	0	0	1	0	0	0	0	0	0
835	1	56	0	0	0	0	0	0	0	0	0	0	0	0	0
838	1	79	1	1	0	0	0	0	1	1	0	0	0	0	0
839	2	69	1	1	0	0	0	0	0	0	0	0	0	0	0
840	1	86	1	1	0	1	0	0	0	0	0	0	0	1	0
841	1	82	0	1	0	0	0	0	0	0	0	0	0	0	0
842	1	78	2	0	0	0	0	0	1	0	0	1	0	0	0
843	1	76	1	1	0	0	0	0	1	1	0	0	0	0	0
844	1	56	0	1	0	0	0	0	0	1	0	0	0	0	0
845	2	86	1	1	0	0	0	0	1	0	0	0	0	0	0
846	1	64	1	1	0	0	0	0	1	1	0	0	0	0	0
847	1	82	1	1	0	0	0	0	1	0	0	0	0	0	0
850	2	64	0	1	0	0	0	0	0	0	0	0	0	0	0
851	2	65	1	1	0	0	0	0	1	0	0	0	0	0	0
852	1	84	2	1	0	0	0	0	1	1	0	0	0	0	0
855	1	62	1	1	0	0	0	0	1	1	0	0	0	0	0
857	2	88	1	1	0	0	0	1	1	0	0	1	0	0	0
858	2	87	1	1	0	0	0	0	1	0	0	1	0	0	0
859	1	55	1	1	0	0	0	0	0	0	0	0	0	0	0
860	1	57	0	1	0	0	0	0	0	1	0	0	0	0	0
861	2	60	2	1	0	0	0	0	1	0	0	0	0	0	0
862	1	59	1	1	0	0	0	0	1	0	0	0	0	0	0
863	1	59	1	1	0	0	0	0	0	0	0	0	0	0	0
864	2	51	1	1	0	0	0	0	1	0	0	0	0	0	0
865	1	66	2	1	0	0	0	0	1	1	0	0	0	0	0
867	2	84	1	1	0	0	0	0	1	1	0	0	0	0	0
868	2	87	2	1	0	0	0	0	1	1	0	0	0	0	0
869	1	70	1	1	0	0	0	0	1	0	0	0	0	0	0
875	2	63	1	1	0	0	0	0	1	1	0	0	0	0	0
877	1	85	1	1	0	0	0	0	1	0	0	1	0	0	0
878	1	65	1	1	0	0	0	0	1	1	0	0	0	0	0
880	1	64	1	1	0	0	0	0	0	0	0	0	0	0	0
881	2	85	1	1	0	0	0	0	1	1	0	0	0	0	0
882	1	60	2	1	0	0	0	0	1	0	0	0	0	0	0
883	2	66	0	1	0	0	0	0	0	0	0	0	0	0	0
886	2	84	0	1	0	1	0	0	1	1	0	0	0	0	0
887	1	76	0	1	0	0	0	0	0	0	0	0	0	0	0
890	2	64	2	1	0	0	0	0	1	1	0	0	0	0	0
891	1	61	2	1	0	0	0	0	1	0	0	0	0	0	0
892	2	53	2	0	0	0	0	0	1	1	0	0	0	0	0
893	1	65	0	1	0	0	0	0	0	0	0	0	0	0	0
894	1	55	1	1	0	0	0	0	0	0	0	0	0	0	0
897	1	54	1	1	0	0	0	0	1	0	0	0	0	0	0
898	1	81	1	1	0	0	0	0	1	0	0	0	0	0	0
901	1	84	2	1	0	0	0	0	1	0	0	0	0	0	0
902	1	66	0	1	0	0	0	0	0	0	0	0	0	0	0
904	2	60	1	1	0	0	0	0	1	0	0	0	0	0	0
907	1	89	0	1	0	0	0	1	0	1	0	0	0	0	1
909	2	85	1	1	0	0	1	0	1	0	0	0	0	0	0
912	1	62	1	1	0	0	0	0	1	0	0	0	0	0	0
913	2	57	0	1	0	0	0	0	0	1	0	0	0	0	0
914	1	74	1	1	1	0	0	0	1	0	0	0	0	0	0
917	2	81	1	1	0	0	0	0	1	1	0	0	0	0	0
919	1	92	1	1	0	0	0	1	1	0	0	0	0	0	1
921	1	70	0	1	0	0	0	0	0	0	0	0	0	0	0
925	1	58	1	1	0	0	0	0	0	0	0	0	0	0	0
926	1	49	3	1	0	0	0	0	1	0	0	0	0	0	0
927	1	69	0	0	0	0	0	0	0	0	0	0	0	0	0
928	2	52	0	0	0	0	0	0	0	0	0	0	0	0	0
929	1	58	1	1	0	0	0	0	1	1	0	0	0	0	0
931	1	89	1	1	0	0	0	0	1	0	0	1	0	0	0
935	1	64	0	0	0	0	0	0	1	1	0	0	0	0	0
937	1	57	1	1	0	0	0	0	1	0	0	0	0	0	0
938	1	73	1	1	1	0	0	0	0	0	0	0	0	0	0
944	1	62	2	0	0	0	0	0	1	0	0	0	0	0	0
946	2	77	1	1	0	0	0	0	1	0	0	0	0	0	0
949	1	72	1	1	0	1	0	0	1	0	0	0	0	0	0
951	2	89	0	1	0	0	0	0	0	0	0	0	0	0	0
952	1	62	2	1	0	0	0	1	1	0	1	1	0	0	0
954	1	49	2	1	0	0	0	0	1	1	0	0	0	0	0
955	1	64	0	1	0	0	0	0	1	0	0	0	0	0	0
956	2	81	1	1	0	0	0	1	1	1	0	1	0	0	0
958	2	67	2	1	0	0	0	0	1	1	0	0	0	0	1
960	2	70	2	1	0	0	0	0	1	1	0	0	0	0	0
962	2	77	1	0	0	1	0	0	1	0	0	0	0	0	0
964	2	67	1	1	0	0	0	0	1	0	0	0	0	0	0
965	2	76	0	1	0	0	0	0	1	0	0	0	0	0	0
966	1	55	0	1	0	0	0	0	0	0	0	0	0	0	0
968	2	88	1	1	0	0	0	0	0	0	0	0	0	0	0
969	1	62	1	1	0	0	0	0	0	0	0	0	0	0	0
970	2	79	1	1	0	0	0	1	1	1	0	0	0	0	0
971	1	81	1	1	0	0	0	0	1	0	0	0	0	0	0
972	1	58	1	1	0	0	0	0	1	1	0	0	0	0	0
974	2	88	0	1	0	0	0	1	1	1	0	0	0	0	0
975	1	59	3	1	0	0	0	0	1	0	0	0	0	0	0
976	1	54	2	0	0	0	0	0	1	0	0	0	0	0	0
977	2	77	1	1	0	0	0	0	1	0	0	0	0	0	0
978	2	85	1	1	0	0	0	0	0	0	0	1	0	0	0
979	2	69	2	1	0	0	0	0	1	0	0	0	0	0	0
981	2	87	1	1	0	0	0	0	1	0	0	0	0	0	0
985	1	32	2	1	0	0	0	0	1	0	0	0	0	0	0
987	2	88	1	1	0	0	0	0	1	0	0	0	0	0	0
988	1	83	1	1	0	1	0	0	1	1	0	0	0	1	0
992	1	89	1	1	0	0	0	0	0	0	0	0	0	0	0
993	1	59	2	1	0	0	0	0	1	1	0	0	0	0	0
996	2	50	1	1	0	0	0	0	1	0	0	0	0	0	0
997	1	81	3	0	0	1	0	0	1	0	0	0	0	0	0
998	1	56	2	1	0	0	0	0	1	1	0	0	0	0	0
999	1	53	0	1	0	0	0	0	0	0	0	0	0	0	0
1000	2	65	2	1	0	0	0	0	1	1	0	0	0	1	0
1005	2	90	0	1	0	1	0	0	0	0	0	0	0	0	0
1007	2	83	2	0	0	0	0	0	0	0	0	1	0	0	0
1009	2	62	2	1	0	0	0	0	1	1	0	0	0	0	0
1011	1	80	1	1	1	0	0	1	1	0	0	0	0	0	0
1012	1	50	1	1	0	0	0	0	1	0	0	0	0	0	0
1013	2	83	1	1	0	0	0	0	1	0	0	0	0	0	0
1014	1	66	2	0	0	0	0	0	1	0	0	0	0	0	0
1015	1	64	1	1	0	0	0	0	0	0	0	0	0	0	0
1017	2	84	0	1	1	0	0	1	1	0	0	0	0	0	0
1019	1	59	2	1	0	0	0	0	1	0	0	1	0	0	0
1020	1	73	2	1	0	0	0	0	1	1	0	0	0	0	0
1023	1	69	1	1	1	0	0	1	1	0	0	0	0	0	0
1024	2	65	2	1	0	0	0	1	1	1	0	0	0	0	0
1026	1	58	1	1	0	0	0	0	1	1	0	0	0	0	0
1027	2	75	1	1	0	0	0	0	0	1	0	0	0	0	0
1029	1	66	1	0	0	0	0	0	1	0	0	0	0	0	0
1030	2	86	0	1	0	0	0	1	1	0	0	0	0	0	0
1036	1	62	1	1	0	1	1	0	0	0	0	0	0	0	0
1037	2	79	2	2	0	0	0	0	1	0	0	0	0	0	0
1051	1	68	2	1	0	0	0	0	1	1	0	0	0	0	0
1052	2	62	0	1	0	0	0	0	0	0	0	0	0	0	0
1054	1	78	0	1	0	0	0	0	0	0	0	0	0	0	0
1056	1	85	1	1	0	1	0	1	1	0	0	0	0	0	0
1067	1	78	0	1	0	0	0	0	1	0	0	0	0	0	0
1078	1	68	1	1	0	0	0	0	1	0	0	0	0	0	0
1081	2	64	3	1	0	0	0	0	1	1	0	0	0	0	0
1084	1	81	0	1	0	0	0	0	0	0	0	0	0	0	0
1085	2	73	1	1	0	0	0	0	1	1	0	0	0	0	0
1086	1	57	2	1	0	0	0	0	1	0	0	0	0	0	0
1090	1	72	1	1	0	0	0	0	0	0	0	0	0	0	0
1091	1	52	2	1	0	0	0	0	1	0	0	0	0	0	0
1094	2	70	1	1	0	1	0	0	1	0	0	0	0	0	0
1097	1	68	1	1	0	0	0	0	1	0	0	0	0	0	0
1102	1	69	1	1	1	0	0	0	1	1	0	1	0	0	0
1104	1	67	0	1	0	0	0	0	0	1	0	0	0	0	0
1105	2	80	0	1	0	0	0	0	0	0	0	0	0	0	0
1109	1	66	0	1	0	0	0	0	0	1	0	0	0	0	0
1113	2	71	1	1	0	0	0	0	0	0	0	0	0	0	0
1135	1	87	0	1	0	0	0	1	1	0	0	0	0	1	0
1142	1	65	1	1	0	1	0	0	1	1	0	0	0	0	1
1145	2	66	1	1	0	1	0	0	1	1	0	0	0	0	0
1148	1	65	0	1	0	1	0	0	0	0	0	0	0	0	1
1149	2	61	1	1	0	0	0	0	1	1	0	0	0	0	0
1155	1	76	0	1	0	0	0	0	1	0	0	0	0	0	0
1158	2	90	1	1	0	0	0	0	1	1	0	0	0	0	0
1169	1	59	1	1	0	1	0	1	1	1	0	1	1	0	0
1170	2	70	2	1	0	0	0	0	1	0	0	0	0	0	0
1171	1	80	2	0	0	0	0	1	1	0	0	1	0	0	0
1172	1	64	1	2	0	0	0	0	1	1	0	0	0	0	0
1174	1	67	2	1	0	0	0	0	1	0	0	1	0	0	0
1177	2	82	1	1	0	0	0	0	1	0	0	0	0	0	0
1180	1	79	2	1	0	1	0	0	0	0	0	0	0	0	0
1181	1	56	1	1	0	0	0	0	1	1	0	0	0	0	0
1184	1	83	0	1	0	1	0	0	1	0	0	0	1	0	0
1187	2	84	1	1	0	0	0	0	0	0	0	0	0	0	0
1199	2	71	1	1	0	0	0	0	1	1	0	0	0	0	0
1207	1	67	1	0	0	0	0	0	1	0	0	0	0	0	0
1213	1	74	2	1	0	0	0	0	0	0	0	0	0	0	0
1218	1	62	1	1	0	1	0	0	1	0	0	0	0	0	0
1229	1	57	2	1	0	1	0	0	1	0	0	0	0	0	0
1233	2	86	1	1	0	0	0	0	0	1	0	0	0	0	0
1234	2	67	2	1	0	0	0	0	1	1	0	0	0	0	0
1241	1	66	1	1	0	1	0	0	0	0	0	0	0	0	0
1246	2	85	1	1	0	0	0	0	1	0	0	0	0	0	0
1248	2	64	1	1	0	0	0	0	1	0	0	0	0	0	0
1249	1	63	2	1	0	0	0	0	1	0	0	0	0	0	0
1250	1	59	1	1	0	1	0	0	0	1	0	0	0	0	0
1251	1	60	2	1	0	0	0	0	1	0	0	0	0	0	0
1257	2	80	2	1	0	0	0	0	1	1	0	1	0	0	0
1263	1	84	1	1	0	0	0	0	1	0	0	0	0	0	0
1264	1	72	2	1	0	0	0	0	1	1	0	0	0	0	0
1266	1	60	0	1	0	0	0	0	0	0	0	0	0	0	0
1277	2	67	2	1	0	0	0	0	1	0	0	0	0	1	0
1278	2	26	2	1	0	0	0	0	1	1	0	0	0	0	0
1285	2	76	1	1	0	0	0	0	1	0	0	0	0	0	0
1287	2	84	0	1	0	0	0	0	0	0	0	0	0	0	0
1289	1	85	1	1	0	1	0	0	1	0	0	0	0	0	0
1295	1	69	1	1	1	1	0	0	1	1	0	0	0	0	0
1303	1	70	1	1	0	0	0	0	1	1	0	0	0	0	0
1308	1	62	2	1	0	0	0	0	1	0	0	0	0	0	0
1310	1	37	2	1	1	0	0	0	1	0	0	0	0	0	0
1311	1	64	1	1	0	0	0	0	1	0	0	0	0	0	0
1312	1	61	1	1	0	1	0	0	1	0	0	0	0	0	0
1314	2	62	1	1	0	0	0	0	0	0	0	0	0	0	0
1315	2	88	0	1	0	0	0	0	1	0	0	0	0	0	0
1323	2	68	1	1	0	0	0	0	1	0	0	0	0	0	0
1326	1	70	1	1	0	0	0	0	0	0	0	0	0	0	0
1328	1	69	1	1	1	1	0	0	1	0	0	0	0	0	0
1329	1	61	0	0	0	0	0	0	0	0	0	0	0	0	0
1331	2	50	1	1	0	1	0	0	1	0	0	0	0	0	0
1332	1	84	1	1	0	0	0	0	1	0	0	0	0	0	0
1334	1	68	1	1	0	0	0	0	1	0	0	0	0	0	0
1335	2	52	2	1	0	0	0	0	1	0	0	0	0	0	0
1343	2	74	2	2	0	0	0	0	0	0	0	1	0	0	0
1346	1	67	1	1	0	1	0	0	1	1	0	0	0	0	0
1347	2	91	1	1	1	0	0	1	1	0	0	1	0	0	0
1351	2	80	2	1	1	0	0	1	1	0	0	0	0	0	0
1353	1	61	2	1	0	1	0	0	1	0	0	0	0	0	0
1355	1	67	2	1	0	0	0	0	1	0	0	0	0	0	0
1358	1	71	1	1	0	1	0	0	1	0	0	0	0	0	1
1359	2	51	1	1	0	0	0	0	1	1	0	0	0	0	0
1365	1	65	3	1	0	0	0	0	1	0	0	0	0	0	0
1378	1	53	0	1	0	0	0	0	0	0	0	0	0	0	0
1379	1	80	3	1	1	0	0	1	0	0	0	0	0	0	0
1381	2	69	1	1	0	0	0	0	0	0	0	0	0	0	0
1402	2	78	1	1	1	0	0	0	1	0	0	0	0	0	0
1405	2	90	1	1	0	0	0	0	1	1	0	1	0	0	0
1406	1	85	0	1	0	0	0	0	0	0	0	0	0	0	0
1407	2	85	2	1	1	0	0	0	1	1	0	1	1	0	0
1412	1	63	1	1	0	1	0	0	0	0	0	0	0	0	0
1413	1	53	1	1	0	1	0	0	1	0	0	0	0	0	0
1416	1	69	1	1	0	0	0	0	0	1	0	0	0	0	0
1417	2	84	2	1	0	1	0	0	1	0	0	0	0	0	0
1419	1	62	1	1	0	1	0	1	1	1	0	1	0	0	1
1421	1	51	0	1	0	0	0	0	1	1	0	0	0	0	1
1422	1	57	1	1	0	1	0	0	1	0	0	0	1	0	0
1424	2	78	1	1	1	1	0	1	1	0	0	0	0	0	0
1425	1	65	1	1	0	0	0	0	1	1	0	0	0	0	0
1426	1	68	2	1	1	0	0	0	1	0	0	0	0	0	0
1430	1	96	0	1	1	0	0	0	0	0	0	0	0	0	1
1432	1	65	2	1	0	0	0	0	1	1	0	0	0	0	0
1437	1	87	2	1	0	0	0	0	0	0	0	0	0	0	0
1441	2	65	3	1	0	0	0	0	0	0	0	0	0	0	0
1443	1	86	0	1	0	1	0	0	0	0	0	0	0	0	0
1444	1	63	3	1	0	0	0	0	1	1	0	1	0	0	0
1453	1	71	1	1	0	0	0	0	1	0	0	0	0	0	0
1454	1	57	2	1	0	0	0	0	1	1	0	0	1	0	0
1469	1	78	1	1	1	1	1	0	1	0	0	0	1	0	0
1475	2	63	2	1	0	0	0	0	1	1	0	0	0	0	0
1476	1	75	0	1	0	0	0	0	0	0	0	0	0	0	0
1478	1	87	1	1	0	1	0	0	1	0	0	1	0	1	0
1481	2	91	1	1	0	0	0	0	1	0	0	0	0	0	0
1484	1	72	1	1	0	0	0	0	1	0	0	0	0	0	0
1485	1	60	0	1	0	0	0	0	0	0	0	0	0	0	0
1486	2	87	0	1	0	1	0	0	0	0	0	0	0	0	0
1489	1	70	3	1	0	0	0	0	1	0	0	0	0	0	0
1490	2	78	0	1	0	0	0	0	1	0	0	0	0	0	0
1491	1	78	0	1	0	1	0	0	0	0	0	0	0	0	0
1493	1	60	3	1	0	0	0	0	1	0	0	0	0	0	0
1495	1	68	2	1	0	0	0	0	1	0	0	0	0	0	1
1496	1	63	1	1	0	1	0	0	1	0	0	0	0	0	0
1497	2	93	1	1	0	1	0	1	1	0	0	0	0	0	0
1501	1	62	0	1	0	1	0	0	1	1	0	0	0	0	0
1503	2	69	1	1	0	1	0	0	1	0	0	0	0	0	1
1506	1	73	0	1	0	0	0	0	1	1	0	0	0	0	1
1507	2	79	1	1	0	1	0	0	1	0	0	0	0	0	0
1508	1	68	0	1	0	0	0	0	1	1	0	0	0	0	0
1510	1	52	1	1	0	1	0	0	1	1	0	0	0	0	0
1513	2	74	2	1	0	1	0	0	1	0	0	1	0	0	0
1514	2	85	1	1	0	1	0	0	1	1	0	0	0	0	0
1515	1	71	2	1	0	0	0	0	1	1	0	0	0	0	0
1516	2	69	1	1	0	0	0	0	1	1	0	0	0	0	0
1522	2	70	1	1	0	1	0	0	1	0	0	0	0	0	0
1534	1	63	0	1	0	0	0	0	0	1	0	0	0	0	0
1535	1	51	0	1	0	0	0	0	0	0	0	0	0	0	0
1536	1	62	1	1	0	0	0	0	1	1	0	0	0	0	0
1538	2	87	2	1	0	0	0	0	1	1	0	0	0	0	0
1539	2	87	0	1	0	0	0	0	1	1	0	0	0	0	0
1541	1	68	0	1	0	0	0	0	0	0	0	0	0	0	0
1545	1	71	0	1	0	1	1	0	1	0	0	0	0	0	0
1546	1	66	0	1	0	0	0	0	0	0	0	0	0	0	0
1547	1	64	1	1	0	0	0	0	1	0	0	0	0	0	0
1548	1	65	3	1	0	0	0	0	1	1	0	0	0	0	0
1549	2	57	1	1	0	0	0	0	0	0	0	0	0	0	0
1550	2	71	1	1	0	0	0	0	1	0	0	0	0	0	0
1551	2	54	0	1	0	0	0	0	1	1	0	0	0	0	0
1555	1	60	0	1	0	0	0	0	1	0	0	0	0	0	0
1563	1	87	3	1	0	0	0	0	1	0	0	0	0	0	0
1568	2	61	1	1	0	0	0	0	1	0	0	0	0	0	0
1569	1	63	3	1	0	0	0	0	1	1	0	0	0	0	0
1570	1	68	0	1	0	0	0	0	1	1	0	0	0	0	0
1578	2	75	3	1	0	0	0	0	0	0	0	0	0	0	0
1580	1	88	3	1	0	0	0	0	1	1	0	1	0	0	0
1581	1	50	3	1	0	0	0	0	0	0	0	0	0	0	0
1583	2	92	1	1	0	0	0	0	1	0	0	0	0	0	0
1584	2	90	1	1	0	0	0	1	1	0	0	0	0	0	0
1594	1	89	1	1	0	0	0	0	1	0	0	0	0	0	0
1600	2	81	2	0	0	0	0	0	1	1	0	0	0	0	0
1601	1	54	1	0	0	0	0	0	0	0	0	0	0	0	0
1605	2	80	2	0	0	1	0	0	1	1	0	0	0	0	0
1608	2	56	1	0	1	0	0	0	0	0	0	0	0	0	0
1612	1	84	1	1	0	0	0	0	1	1	0	0	0	0	1
1614	1	65	1	1	0	0	0	0	1	0	0	0	0	0	0
1619	2	79	1	1	0	0	0	0	1	1	0	0	0	0	0
1620	1	71	2	1	0	0	0	0	1	0	0	0	0	0	0
1621	1	81	1	1	0	0	0	0	1	1	0	0	0	0	0
1622	1	86	0	1	0	0	0	0	0	0	0	0	0	0	0
1623	1	39	0	1	0	0	0	0	0	0	0	0	0	0	0
1626	2	85	1	1	0	0	0	0	1	1	0	0	0	0	0
1628	1	61	2	1	0	0	0	1	1	0	0	0	0	0	0
1629	1	62	0	1	0	0	0	0	0	1	0	0	0	0	0
1633	1	56	3	1	0	1	0	0	1	0	0	0	0	0	0
1635	1	66	0	1	0	0	0	0	1	1	0	0	0	0	0
1636	2	85	0	1	0	0	0	0	1	1	0	0	0	0	0
1638	1	69	3	1	0	0	0	0	0	0	0	0	0	0	0
1647	1	66	0	1	0	1	0	0	1	1	0	0	1	0	0
1651	1	67	0	1	0	1	0	0	1	1	0	0	0	0	0
1652	1	57	1	1	0	0	0	0	1	0	0	0	0	0	0
1667	1	63	0	1	0	0	0	0	1	0	0	0	0	0	0
1672	2	75	2	0	0	0	0	0	1	0	0	0	0	0	0
1675	1	68	0	0	0	0	0	0	1	1	0	1	0	0	0
1677	1	66	1	1	0	0	0	0	0	0	0	0	0	0	0
1681	2	73	0	1	0	0	0	0	1	0	0	0	0	0	0
1686	1	73	2	1	0	0	0	0	1	1	0	0	0	0	0
1688	1	59	0	1	0	0	0	0	0	0	0	0	0	0	0
1690	1	70	0	1	0	0	0	0	1	1	0	0	0	0	0
1691	2	67	2	1	0	0	0	0	1	0	0	1	0	0	0
1694	1	69	1	1	0	0	0	0	1	0	0	1	0	0	0
1703	1	66	0	1	0	0	0	0	0	1	0	0	0	0	0
243	1	70	0	1	0	0	0	0	1	0	0	0	0	0	0
1038	1	85	2	1	0	0	0	0	1	0	0	0	0	0	0
1064	2	75	1	1	0	0	0	0	0	0	0	0	0	0	0
1259	1	47	2	1	0	0	0	0	1	1	0	0	0	0	0
1082	1	57	1	1	0	0	0	0	0	0	0	0	0	0	0
1092	1	62	2	0	0	0	0	0	1	1	0	0	0	0	0
1096	1	57	1	1	0	0	0	0	1	0	0	0	0	0	0
1124	1	72	1	1	0	0	0	0	0	0	0	0	0	0	0
1129	2	88	0	1	0	0	0	0	1	1	0	0	1	0	0
1138	2	78	1	1	1	1	0	0	1	1	0	1	0	0	1
1146	2	58	1	1	0	0	0	0	1	1	0	0	0	0	0
1151	1	63	1	1	0	0	0	0	0	0	0	0	0	0	0
1153	1	74	0	1	0	0	0	0	1	0	0	0	0	0	0
1152	1	58	1	1	0	0	1	0	1	0	0	1	0	0	0
1162	1	79	1	1	0	0	0	0	1	0	0	0	0	0	0
1191	1	68	2	1	0	1	0	0	1	0	0	0	0	0	0
1567	2	81	0	1	0	0	0	0	1	1	0	0	0	0	0
1215	2	90	2	1	0	1	0	1	1	0	0	0	0	0	0
1579	1	60	0	1	0	0	0	0	0	0	0	0	0	0	0
1226	1	46	0	1	0	0	0	0	1	0	0	0	0	0	0
1230	2	90	1	1	0	0	0	0	1	0	0	0	0	0	0
1237	2	86	1	1	0	0	0	0	1	0	0	0	0	0	0
1282	2	58	1	1	0	0	0	0	0	0	0	0	0	0	0
1279	2	82	2	1	0	0	0	1	1	1	1	1	0	0	0
1300	1	64	1	1	0	0	0	0	1	1	0	0	0	0	0
1298	1	68	1	2	0	0	0	0	0	0	0	0	0	0	0
1293	2	56	2	1	0	0	0	0	1	0	0	0	0	1	0
1333	1	83	0	1	0	1	0	0	1	1	0	0	0	0	0
1342	1	76	1	1	0	0	0	0	1	0	0	0	0	0	0
1386	1	66	1	0	0	1	0	0	1	1	0	0	0	0	0
1383	1	62	2	1	0	0	0	0	1	0	0	0	0	0	0
1385	1	71	0	1	0	1	0	0	0	1	0	0	0	0	0
1377	2	90	2	1	0	0	0	0	1	1	0	1	0	1	0
1371	1	84	0	1	0	0	0	0	0	0	0	0	0	1	0
1410	1	89	1	1	0	0	0	0	0	0	0	0	0	0	1
1634	1	65	2	1	0	0	0	0	1	0	0	0	1	0	0
1643	1	61	0	1	0	0	0	0	1	1	1	1	0	0	0
1451	1	90	0	1	0	1	0	0	1	0	0	0	0	0	0
1452	1	68	1	1	0	1	0	0	1	0	0	0	0	0	0
1449	2	79	0	1	0	0	0	0	0	1	0	0	0	0	0
1468	2	90	0	1	0	0	0	0	1	0	0	0	0	0	0
1662	2	98	0	1	0	0	0	0	0	0	0	0	0	0	0
1482	1	63	3	1	0	0	0	0	1	0	0	0	0	0	0
1669	1	57	2	1	0	0	0	0	1	0	0	0	0	0	0
1678	1	62	2	1	0	0	0	0	1	0	0	0	0	0	0
1683	1	71	2	1	0	0	0	0	1	0	0	0	0	0	0
1512	1	88	0	1	0	1	0	0	0	0	0	0	0	0	0
1520	2	59	2	1	0	0	0	0	1	0	1	0	0	0	0
1530	1	64	0	1	0	0	0	1	0	0	0	1	0	0	0
1698	2	66	0	1	0	0	1	0	1	1	0	0	0	0	0
1544	1	79	1	1	0	0	0	0	1	0	0	0	0	1	1
1039	2	67	2	0	0	0	0	0	1	0	0	1	0	0	0
1558	1	72	0	1	0	1	0	0	1	1	0	0	0	0	0
